# Supplementary material for: Population Pharmacokinetics of Valproic Acid in Pediatric and Adult Caucasian Patients
Source: Pharmaceutics. 2022 Apr 7;14(4):811. doi: 10.3390/pharmaceutics14040811 (PMC9031051; doi:10.3390/pharmaceutics14040811)
Supplement: Supplementary file 1 [file pharmaceutics-14-00811-s001.zip]

Archive with 1 entries (1 files):
- pharmaceutics-1649535-supplementary.pdf
